# Supplementary material for: A Systematic Evaluation of the SARS-CoV-2 Vaccine-Induced Anti-S-RBD-Ig Response in a Population of Health Care Workers
Source: Vaccines (Basel). 2023 Sep 7;11(9):1467. doi: 10.3390/vaccines11091467 (PMC10537165; doi:10.3390/vaccines11091467)
Supplement: Supplementary file 1 [file vaccines-11-01467-s001.zip]

Archive with 1 entries (1 files):
- vaccines-2585140-supplementary.pdf
